# Supplementary material for: The Danish-American Research Exchange (DARE): a cross-sectional study of a binational research education program
Source: BMC Med Educ. 2023 Feb 6;23:96. doi: 10.1186/s12909-023-04002-z (PMC9902060; doi:10.1186/s12909-023-04002-z)
Supplement: Supplementary file 3 — Additional file 3: Supplemental Table 1. Qualitative data from DARE medical student alumni collected at two focus group meetings. Appendix 1. References for publications of DARE Fellows and Alumni, 2015-2020, Cohorts 1-5. [file 12909_2023_4002_MOESM3_ESM.zip]

Archive with 2 entries (2 files):
- Appendix 1.docx
- Supplementary Table 1_ESM.docx
